# Supplementary material for: Loss of BAP31 Is Detrimentally Aging Photoreceptors Through ER Stress-Mediated Retinal Degeneration
Source: Cells. 2025 Nov 17;14(22):1802. doi: 10.3390/cells14221802 (PMC12650883; doi:10.3390/cells14221802)
Supplement: Supplementary file 1 [file cells-14-01802-s001.zip]

Archive with 8 entries (8 files):
- FigureS1.JPG
- FigureS3.JPG
- FigureS4.JPG
- FigureS5.jpg
- FigureS6.JPG
- Supplement-Table.pdf
- Supplement-figure.pdf
- FigureS2.JPG
